# Supplementary material for: ﻿Taxonomy of Buelliaepigaea-group (Caliciales, Caliciaceae), revealing a new species and two new records from China
Source: MycoKeys. 2022 Aug 5;92:45–62. doi: 10.3897/mycokeys.92.83939 (PMC9849091; doi:10.3897/mycokeys.92.83939)
Supplement: XML Treatment for Buellia alpina [file mycokeys.92.83939-treatment1.xml]

<!DOCTYPE tp:taxon-treatment
  PUBLIC "-//TaxonX//DTD Taxonomic Treatment Publishing DTD v0 20100105//EN" "tax-treatment-NSO.dtd">
<tp:taxon-treatment xmlns:tp="http://www.plazi.org/taxpub"><tp:treatment-meta><kwd-group><label>Taxon classification</label><kwd>
                <named-content content-type="kingdom">Fungi</named-content>
              </kwd></kwd-group><mixed-citation publication-type="journal"><person-group><name><surname>Ai</surname><given-names>Min</given-names></name><name><surname>Li</surname><given-names>Li Juan</given-names></name><name><surname>Worthy</surname><given-names>Fiona Ruth</given-names></name><name><surname>Yin</surname><given-names>An Cheng</given-names></name><name><surname>Zhong</surname><given-names>Qiu Yi</given-names></name><name><surname>Wang</surname><given-names>Shi Qiong</given-names></name><name><surname>Wang</surname><given-names>Li Song</given-names></name><name><surname>Wang</surname><given-names>Xin Yu</given-names></name></person-group><article-title>﻿Taxonomy of <italic><tp:taxon-name><tp:taxon-name-part taxon-name-part-type="genus" reg="Buellia">Buellia</tp:taxon-name-part><tp:taxon-name-part taxon-name-part-type="species" reg="epigaea">epigaea</tp:taxon-name-part></tp:taxon-name></italic>-group (<tp:taxon-name><tp:taxon-name-part taxon-name-part-type="order">Caliciales</tp:taxon-name-part></tp:taxon-name>, <tp:taxon-name><tp:taxon-name-part taxon-name-part-type="family">Caliciaceae</tp:taxon-name-part></tp:taxon-name>), revealing a new species and two new records from China</article-title><source>MycoKeys</source><day>05</day><month>08</month><year>2022</year><volume>92</volume><fpage>45</fpage><lpage>62</lpage><pub-id pub-id-type="doi">10.3897/mycokeys.92.83939</pub-id></mixed-citation></tp:treatment-meta><tp:nomenclature><label>﻿</label><tp:taxon-name>
              <object-id xmlns:xlink="http://www.w3.org/1999/xlink" content-type="arpha" xlink:type="simple">DC6E31F7-9A7B-522B-910D-5233C6476804</object-id>
              <tp:taxon-name-part taxon-name-part-type="genus" reg="Buellia">Buellia</tp:taxon-name-part>
              <tp:taxon-name-part taxon-name-part-type="species" reg="alpina">alpina</tp:taxon-name-part>
              <object-id xmlns:xlink="http://www.w3.org/1999/xlink" content-type="mycobank" xlink:type="simple">843376</object-id>
            </tp:taxon-name><tp:taxon-authority>Xin Y. Wang &amp; Li S. Wang</tp:taxon-authority><tp:taxon-status xmlns:xlink="http://www.w3.org/1999/xlink" xlink:type="simple">sp. nov.</tp:taxon-status><xref ref-type="fig" rid="F5">Fig. 5</xref></tp:nomenclature><tp:treatment-sec sec-type="diagnosis" id="SECID0EFUBI"><title>Diagnosis.</title><p>The species is distinguished from its closest relatives <italic><tp:taxon-name><tp:taxon-name-part taxon-name-part-type="genus" reg="Buellia">B.</tp:taxon-name-part><tp:taxon-name-part taxon-name-part-type="species" reg="elegans">elegans</tp:taxon-name-part></tp:taxon-name></italic> and <italic><tp:taxon-name><tp:taxon-name-part taxon-name-part-type="genus" reg="Buellia">B.</tp:taxon-name-part><tp:taxon-name-part taxon-name-part-type="species" reg="zoharyi">zoharyi</tp:taxon-name-part></tp:taxon-name></italic> by its linear lobate thallus, heavily pruinose apothecia and lobes, <italic><tp:taxon-name><tp:taxon-name-part taxon-name-part-type="genus" reg="Callispora">Callispora</tp:taxon-name-part></tp:taxon-name></italic>-type ascospores and four-spored asci.</p></tp:treatment-sec><tp:treatment-sec sec-type="material" id="SECID0EIVBI"><title>Type.</title><p>China. Xizang Prov.: Lasa Ci., Namucuo Nature Reserve, on soil beside a lake, <named-content xmlns:xlink="http://www.w3.org/1999/xlink" content-type="dwc:verbatimCoordinates" xlink:type="simple"><named-content content-type="geo-json" specific-use="{&#34;type&#34;:&#34;Point&#34;,&#34;coordinates&#34;:[90.873333,30.779444]}" id="NCID0ERVBI" xlink:type="simple">30°46'46"N, 90°52'24"E</named-content></named-content>, alt. 4730 m, 28 Sep. 2016, L.S. Wang et al. 16-53720 (<named-content xmlns:xlink="http://www.w3.org/1999/xlink" content-type="dwc:institutional_code" xlink:title="Lichen Herbarium, Kunming Institute of Botany, China" xlink:href="http://grbio.org/institution/kunming-institute-botany-chinese-academy-sciences" xlink:type="simple">KUN</named-content>-Holotype; SDNU-Isotype).</p></tp:treatment-sec><tp:treatment-sec sec-type="description" id="SECID0E2VBI"><title>Description.</title><p>Thallus effigurate, lobate and linear, lobes tightly aggregated, 0.5–1.5 mm wide, prothallus absent; upper surface white to grayish white, dull, covered with granulose pruina; medulla white, non-amyloid (I–). Apothecia sparse to dense, sometimes aggregate, adnate to the thallus, lecideine, margin covered with white pruina which resemble lecanorine apothecia; disc black, roundish, (0.3–)0.5–1.4(–1.6) mm in diam., heavily pruinose, roundish when immature, marginal part becoming wavy and irregular when mature; margin persistent; exciple <italic>dispersa</italic>-type (<xref ref-type="bibr" rid="B1">Bungartz et al. 2007</xref>), dark brown, without aeruginose pigments (HNO<sub>3</sub>–); epihymenium brown to dark brown; hymenium hyaline, 80–100 µm tall, without oil droplets, paraphyses simple to moderately branched, apically swollen, with a brown pigment cap; hypothecium dark brown; asci oval-clavate, <italic><tp:taxon-name><tp:taxon-name-part taxon-name-part-type="genus" reg="Bacidia">Bacidia</tp:taxon-name-part></tp:taxon-name></italic>-type, four-spored; spores 1-septate, hyaline when young, turning brown when mature, <italic><tp:taxon-name><tp:taxon-name-part taxon-name-part-type="genus" reg="Callispora">Callispora</tp:taxon-name-part></tp:taxon-name></italic>-type (<xref ref-type="bibr" rid="B1">Bungartz et al. 2007</xref>), ellipsoid, with tapering ends, proper septum narrow, not thickening during spore ontogeny, (13–)15–20(–22) × (6–)7–9(–10) µm. Pycnidia not seen.</p></tp:treatment-sec><tp:treatment-sec sec-type="chemistry" id="SECID0E2WBI"><title>Chemistry.</title><p>Thallus K+ yellow, C–, PD–, UV–, medulla I–; containing atranorin.</p></tp:treatment-sec><tp:treatment-sec sec-type="distribution" id="SECID0EAXBI"><title>Distribution and ecology.</title><p>This species is mainly distributed in alpine meadows of the Tibetan Plateau, growing on soil within meadows, between elevations of 4700–5000 m.</p></tp:treatment-sec><tp:treatment-sec sec-type="etymology" id="SECID0EFXBI"><title>Etymology.</title><p>The epithet “<italic><tp:taxon-name><tp:taxon-name-part taxon-name-part-type="genus" reg="Buellia"/><tp:taxon-name-part taxon-name-part-type="species" reg="alpina">alpina</tp:taxon-name-part></tp:taxon-name></italic>” refers to the alpine distribution of this species.</p></tp:treatment-sec><tp:treatment-sec sec-type="notes" id="SECID0EVXBI"><title>Note.</title><p>This new species could be distinguished from all other <italic><tp:taxon-name><tp:taxon-name-part taxon-name-part-type="genus" reg="Buellia">Buellia</tp:taxon-name-part></tp:taxon-name></italic> species by its linear lobate thallus, covered with granulose pruina, black lecideine apothecia with heavy whitish pruina, four-spored asci and its alpine distribution. It might be misidentified as subsquamulose or subfoliose species of <italic><tp:taxon-name><tp:taxon-name-part taxon-name-part-type="genus" reg="Squamarina">Squamarina</tp:taxon-name-part></tp:taxon-name></italic> Poelt, but could be distinguished by the white thickened edges and hyaline simple ascospores.</p><fig id="F5" position="float" orientation="portrait"><object-id xmlns:xlink="http://www.w3.org/1999/xlink" content-type="doi" xlink:type="simple">10.3897/mycokeys.92.83939.figure5</object-id><object-id xmlns:xlink="http://www.w3.org/1999/xlink" content-type="arpha" xlink:type="simple">3608B0FC-BBC9-5209-9D25-065784C88657</object-id><label>Figure 5.</label><caption><p>Morphology of <italic><tp:taxon-name><tp:taxon-name-part taxon-name-part-type="genus" reg="Buellia">Buellia</tp:taxon-name-part><tp:taxon-name-part taxon-name-part-type="species" reg="alpina">alpina</tp:taxon-name-part></tp:taxon-name></italic> (16-53720 <named-content xmlns:xlink="http://www.w3.org/1999/xlink" content-type="dwc:institutional_code" xlink:title="Lichen Herbarium, Kunming Institute of Botany, China" xlink:href="http://grbio.org/institution/kunming-institute-botany-chinese-academy-sciences" xlink:type="simple">KUN</named-content>) <bold>A</bold> thallus on soil within meadow <bold>B</bold> black lecideine apothecia covered with white pruina <bold>C</bold> the section of apothecium, exciple <italic>dispersa</italic>-type <bold>D</bold> ascospores with 1-septate, <italic><tp:taxon-name><tp:taxon-name-part taxon-name-part-type="genus" reg="Callispora">Callispora</tp:taxon-name-part></tp:taxon-name></italic>-type, with tapered ends <bold>E</bold> mature ascus containing four spores, <italic><tp:taxon-name><tp:taxon-name-part taxon-name-part-type="genus" reg="Bacidia">Bacidia</tp:taxon-name-part></tp:taxon-name></italic>-type <bold>F</bold> young ascus containing four spores. Scale bars: 2 mm (<bold>A</bold>); 0.5 mm (<bold>B</bold>); 50 µm (<bold>C</bold>); 10 µm (<bold>D–F</bold>).</p></caption><graphic xmlns:xlink="http://www.w3.org/1999/xlink" xlink:href="mycokeys-92-045-g005.jpg" position="float" orientation="portrait" xlink:type="simple" id="oo_724245.jpg"><uri content-type="original_file" xlink:type="simple">https://binary.pensoft.net/fig/724245</uri></graphic></fig></tp:treatment-sec><tp:treatment-sec sec-type="material" id="SECID0EK1BI"><title>Specimens examined.</title><p>China. <bold>Xizang Prov.</bold>: Lasa Ci., Namucuo Nature Reserve, on soil beside a lake, <named-content xmlns:xlink="http://www.w3.org/1999/xlink" content-type="dwc:verbatimCoordinates" xlink:type="simple"><named-content content-type="geo-json" specific-use="{&#34;type&#34;:&#34;Point&#34;,&#34;coordinates&#34;:[90.873333,30.779444]}" id="NCID0EV1BI" xlink:type="simple">30°46'46"N, 90°52'24"E</named-content></named-content>, alt. 4730 m, 28 Sep. 2016, L.S. Wang et al.16-53737.</p></tp:treatment-sec><ref-list><ref id="B1"><mixed-citation xmlns:xlink="http://www.w3.org/1999/xlink" xlink:type="simple"><person-group><name name-style="western"><surname>Bungartz</surname><given-names>F</given-names></name><name name-style="western"><surname>Nordin</surname><given-names>A</given-names></name><name name-style="western"><surname>Grube</surname><given-names>M</given-names></name></person-group> (<year>2007</year>) <article-title><italic><tp:taxon-name><tp:taxon-name-part taxon-name-part-type="genus">Buellia</tp:taxon-name-part></tp:taxon-name></italic>.</article-title> In: <person-group><name name-style="western"><surname>Nash</surname><given-names>TH III</given-names></name><name name-style="western"><surname>Gries</surname><given-names>C</given-names></name><name name-style="western"><surname>Bungartz</surname><given-names>F</given-names></name></person-group> (<role>Eds</role>) <issue-title>Lichen Flora of the Greater Sonoran Desert Region.</issue-title><source>Volume 3. Lichens Unlimited, Arizona State University, Tempe</source>, <fpage>113</fpage>–<lpage>179</lpage>.</mixed-citation></ref></ref-list></tp:taxon-treatment>
