# Supplementary material for: ﻿Taxonomy of Buelliaepigaea-group (Caliciales, Caliciaceae), revealing a new species and two new records from China
Source: MycoKeys. 2022 Aug 5;92:45–62. doi: 10.3897/mycokeys.92.83939 (PMC9849091; doi:10.3897/mycokeys.92.83939)
Supplement: XML Treatment for Buellia elegans [file mycokeys.92.83939-treatment2.xml]

<!DOCTYPE tp:taxon-treatment
  PUBLIC "-//TaxonX//DTD Taxonomic Treatment Publishing DTD v0 20100105//EN" "tax-treatment-NSO.dtd">
<tp:taxon-treatment xmlns:tp="http://www.plazi.org/taxpub"><tp:treatment-meta><kwd-group><label>Taxon classification</label><kwd>
                <named-content content-type="kingdom">Fungi</named-content>
              </kwd></kwd-group><mixed-citation publication-type="journal"><person-group><name><surname>Ai</surname><given-names>Min</given-names></name><name><surname>Li</surname><given-names>Li Juan</given-names></name><name><surname>Worthy</surname><given-names>Fiona Ruth</given-names></name><name><surname>Yin</surname><given-names>An Cheng</given-names></name><name><surname>Zhong</surname><given-names>Qiu Yi</given-names></name><name><surname>Wang</surname><given-names>Shi Qiong</given-names></name><name><surname>Wang</surname><given-names>Li Song</given-names></name><name><surname>Wang</surname><given-names>Xin Yu</given-names></name></person-group><article-title>﻿Taxonomy of <italic><tp:taxon-name><tp:taxon-name-part taxon-name-part-type="genus" reg="Buellia">Buellia</tp:taxon-name-part><tp:taxon-name-part taxon-name-part-type="species" reg="epigaea">epigaea</tp:taxon-name-part></tp:taxon-name></italic>-group (<tp:taxon-name><tp:taxon-name-part taxon-name-part-type="order">Caliciales</tp:taxon-name-part></tp:taxon-name>, <tp:taxon-name><tp:taxon-name-part taxon-name-part-type="family">Caliciaceae</tp:taxon-name-part></tp:taxon-name>), revealing a new species and two new records from China</article-title><source>MycoKeys</source><day>05</day><month>08</month><year>2022</year><volume>92</volume><fpage>45</fpage><lpage>62</lpage><pub-id pub-id-type="doi">10.3897/mycokeys.92.83939</pub-id></mixed-citation></tp:treatment-meta><tp:nomenclature><label>﻿</label><tp:taxon-name>
              <object-id xmlns:xlink="http://www.w3.org/1999/xlink" content-type="arpha" xlink:type="simple">4D597B7C-0C05-5F4C-B0D3-D2660F6D9AFE</object-id>
              <tp:taxon-name-part taxon-name-part-type="genus" reg="Buellia">Buellia</tp:taxon-name-part>
              <tp:taxon-name-part taxon-name-part-type="species" reg="elegans">elegans</tp:taxon-name-part>
            </tp:taxon-name><tp:taxon-authority>Poelt, Nova Hedwigia 25(1–2): 184–186 (1974)</tp:taxon-authority><xref ref-type="fig" rid="F6">Fig. 6</xref></tp:nomenclature><tp:treatment-sec sec-type="material" id="SECID0ED3BI"><title>Type.</title><p>Italy. Ad terram calcaream supra Clavennam (Madèsimo), Anzi M. (M! -Holotype).</p></tp:treatment-sec><tp:treatment-sec sec-type="description" id="SECID0EI3BI"><title>Description.</title><p>Thallus effigurate with distinct marginal lobes slim, 0.5–1 mm wide, the edge usually separated from the substrate and clearly foliaceous, thallus radiate, 1–2 cm in diam., prothallus absent; upper surface white, dull, usually covered with granular pruina; the upper cortex about 20 µm thick, with granular crystals, and the lower surface light brown to white, without cortex; medulla white, without calcium oxalate crystals. Apothecia sparse, lecideine; disc and margin black, sometimes lightly pruinose, roundish, 0.3–1.0 mm in diam., immersed and smooth when young but adnate and convex when mature; margin persistent; exciple thick, <italic>dispersa</italic>-type, without aeruginose pigments (HNO<sub>3</sub>–); epihymenium brown to dark brown; hymenium hyaline, 70–90 µm tall, without oil droplets, paraphyses simple to moderately branched, apically swollen, with a brown pigment cap; hypothecium dark brown; asci oval-clavate, <italic><tp:taxon-name><tp:taxon-name-part taxon-name-part-type="genus" reg="Bacidia">Bacidia</tp:taxon-name-part></tp:taxon-name></italic>-type, eight-spored; spores 1-septate, hyaline when young, turning brown when mature, <italic><tp:taxon-name><tp:taxon-name-part taxon-name-part-type="genus" reg="Buellia">Buellia</tp:taxon-name-part></tp:taxon-name></italic>-type, ellipsoid, not thickening during spore ontogeny, 15–22 × 7–10 µm. Pycnidia not seen.</p><fig id="F6" position="float" orientation="portrait"><object-id xmlns:xlink="http://www.w3.org/1999/xlink" content-type="doi" xlink:type="simple">10.3897/mycokeys.92.83939.figure6</object-id><object-id xmlns:xlink="http://www.w3.org/1999/xlink" content-type="arpha" xlink:type="simple">37DE6FCE-ECDB-558D-8E66-481A33331CC0</object-id><label>Figure 6.</label><caption><p>Morphology of <italic><tp:taxon-name><tp:taxon-name-part taxon-name-part-type="genus" reg="Buellia">Buellia</tp:taxon-name-part><tp:taxon-name-part taxon-name-part-type="species" reg="elegans">elegans</tp:taxon-name-part></tp:taxon-name></italic> (16-51770 <named-content xmlns:xlink="http://www.w3.org/1999/xlink" content-type="dwc:institutional_code" xlink:title="Lichen Herbarium, Kunming Institute of Botany, China" xlink:href="http://grbio.org/institution/kunming-institute-botany-chinese-academy-sciences" xlink:type="simple">KUN</named-content>) <bold>A</bold> thallus on soil within meadow <bold>B</bold> lecideine apothecia <bold>C</bold> the section of apothecium, exciple <italic>dispersa</italic>-type <bold>D</bold> ascospores with 1-septate, <italic><tp:taxon-name><tp:taxon-name-part taxon-name-part-type="genus" reg="Buellia">Buellia</tp:taxon-name-part></tp:taxon-name></italic>-type <bold>E</bold> mature ascus containing eight spores, <italic><tp:taxon-name><tp:taxon-name-part taxon-name-part-type="genus" reg="Bacidia">Bacidia</tp:taxon-name-part></tp:taxon-name></italic>-type. Scale bars: 2 mm (<bold>A</bold>); 1 mm (<bold>B</bold>); 50 µm (<bold>C</bold>); 10 µm (<bold>D, E</bold>).</p></caption><graphic xmlns:xlink="http://www.w3.org/1999/xlink" xlink:href="mycokeys-92-045-g006.jpg" position="float" orientation="portrait" xlink:type="simple" id="oo_724246.jpg"><uri content-type="original_file" xlink:type="simple">https://binary.pensoft.net/fig/724246</uri></graphic></fig></tp:treatment-sec><tp:treatment-sec sec-type="chemistry" id="SECID0E65BI"><title>Chemistry.</title><p>Thallus K+ yellow, C–, KC–, PD–, UV+ yellow, medulla I–; containing atranorin and norstictic acid (trace) or atranorin and 2’-O-methylperlatolic acid.</p></tp:treatment-sec><tp:treatment-sec sec-type="distribution" id="SECID0EE6BI"><title>Distribution and ecology.</title><p>This species is mainly distributed in open and dry soil or soil over rock or within meadows between elevations of 1400–4730 m. This species has been recorded in Asia, Afghanistan, Europe and North America (Thomson, 1997). In China, it is mainly distributed in Gansu, Ningxia, Qinghai, Xizang and Yunnan Provinces.</p></tp:treatment-sec><tp:treatment-sec sec-type="notes" id="SECID0EJ6BI"><title>Note.</title><p>This is a new record for China, and is unique among species of <italic><tp:taxon-name><tp:taxon-name-part taxon-name-part-type="genus" reg="Buellia">Buellia</tp:taxon-name-part></tp:taxon-name></italic> due to its effigurate thallus, marginal lobes linear and slim, branched near the tips. It resembles folicolous species of <italic><tp:taxon-name><tp:taxon-name-part taxon-name-part-type="genus" reg="Physconia">Physconia</tp:taxon-name-part></tp:taxon-name></italic> Poelt, but could be differentiated by its slim lobes and lack of lower surface. It has a wide distribution across the Tibetan Plateau, especially in arid deserts and meadows. Four chemotypes of the species were previously reported (<xref ref-type="bibr" rid="B20">Trinkaus and Mayrhofer 2000</xref>). Only two chemotypes have been detected in Chinese materials: atranorin and 2’-O-methylperlatolic acid account for the majority, atranorin and norstictic acid (trace) constitute only a small proportion.</p></tp:treatment-sec><tp:treatment-sec sec-type="material" id="SECID0EBACI"><title>Selected specimens examined.</title><p>China. <bold>Gansu Prov.</bold>: Jiayuguan Ci., Xigou, mineral, on soil, <named-content xmlns:xlink="http://www.w3.org/1999/xlink" content-type="dwc:verbatimCoordinates" xlink:type="simple"><named-content content-type="geo-json" specific-use="{&#34;type&#34;:&#34;Point&#34;,&#34;coordinates&#34;:[97.937500,39.659444]}" id="NCID0EMACI" xlink:type="simple">39°39'34"N, 97°56'15"E</named-content></named-content>, alt. 2198 m, 28 May 2018, L.S. Wang et al. 18-59611; Yumen Ci., meadow along the route from Yumen to Yuerhong, on soil, <named-content xmlns:xlink="http://www.w3.org/1999/xlink" content-type="dwc:verbatimCoordinates" xlink:type="simple"><named-content content-type="geo-json" specific-use="{&#34;type&#34;:&#34;Point&#34;,&#34;coordinates&#34;:[96.656389,39.962500]}" id="NCID0EUACI" xlink:type="simple">39°57'45"N, 96°39'23"E</named-content></named-content>, alt. 2395 m, 27 May 2018, L.S. Wang et al. 18-59513. <bold>Ningxia Prov.</bold>: Zhongwei Ci., Shanpotou, Mengjiawan, on soil, <named-content xmlns:xlink="http://www.w3.org/1999/xlink" content-type="dwc:verbatimCoordinates" xlink:type="simple"><named-content content-type="geo-json" specific-use="{&#34;type&#34;:&#34;Point&#34;,&#34;coordinates&#34;:[104.918333,37.603333]}" id="NCID0E5ACI" xlink:type="simple">37°36'12"N, 104°55'06"E</named-content></named-content>, alt. 1403 m, 18 Sep. 2010, D.L. Niu et al. 10-0089. <bold>Qinghai Prov.</bold>: Wulan Co., desert along the route from Wulan to Delingha, on soil, <named-content xmlns:xlink="http://www.w3.org/1999/xlink" content-type="dwc:verbatimCoordinates" xlink:type="simple"><named-content content-type="geo-json" specific-use="{&#34;type&#34;:&#34;Point&#34;,&#34;coordinates&#34;:[98.208056,37.035556]}" id="NCID0EIBCI" xlink:type="simple">37°02'08"N, 98°12'29"E</named-content></named-content>, alt. 3072 m, 20 May 2018, L.S. Wang et al. 18-58303; Dulan Co., Xiangjia Vil., on sandy rock, <named-content xmlns:xlink="http://www.w3.org/1999/xlink" content-type="dwc:verbatimCoordinates" xlink:type="simple"><named-content content-type="geo-json" specific-use="{&#34;type&#34;:&#34;Point&#34;,&#34;coordinates&#34;:[97.743333,36.014722]}" id="NCID0EQBCI" xlink:type="simple">36°00'53"N, 97°44'36"E</named-content></named-content>, alt. 3056 m, 15 Sep. 2020, L.S. Wang et al. 20-68266. <bold>Xizang Prov.</bold>: Dazi Dis., Bangdui Vil., on soil, <named-content xmlns:xlink="http://www.w3.org/1999/xlink" content-type="dwc:verbatimCoordinates" xlink:type="simple"><named-content content-type="geo-json" specific-use="{&#34;type&#34;:&#34;Point&#34;,&#34;coordinates&#34;:[91.415278,29.735000]}" id="NCID0E1BCI" xlink:type="simple">29°44'06"N, 91°24'55"E</named-content></named-content>, alt. 3709 m, 16 Jul. 2019, L.S. Wang et al. 19-64615; Basu Co., beside Ranwu Lake, on soil over rock, <named-content xmlns:xlink="http://www.w3.org/1999/xlink" content-type="dwc:verbatimCoordinates" xlink:type="simple"><named-content content-type="geo-json" specific-use="{&#34;type&#34;:&#34;Point&#34;,&#34;coordinates&#34;:[96.838889,29.392778]}" id="NCID0ECCCI" xlink:type="simple">29°23'34"N, 96°50'20"E</named-content></named-content>, alt. 3901 m, 15 Jul. 2019, X.Y. Wang et al. (XY19-278; XY19-272); Geji Co., beside S301 road, on soil, <named-content xmlns:xlink="http://www.w3.org/1999/xlink" content-type="dwc:verbatimCoordinates" xlink:type="simple"><named-content content-type="geo-json" specific-use="{&#34;type&#34;:&#34;Point&#34;,&#34;coordinates&#34;:[82.174167,32.246389]}" id="NCID0EKCCI" xlink:type="simple">32°14'47"N, 82°10'27"E</named-content></named-content>, alt. 4514 m, 21 Jul. 2019, L.S. Wang et al. 19-63808; Bomi Co., along the route to Basu Co., on soil, <named-content xmlns:xlink="http://www.w3.org/1999/xlink" content-type="dwc:verbatimCoordinates" xlink:type="simple"><named-content content-type="geo-json" specific-use="{&#34;type&#34;:&#34;Point&#34;,&#34;coordinates&#34;:[96.210556,29.675278]}" id="NCID0ESCCI" xlink:type="simple">29°40'31"N,96°12'38"E</named-content></named-content>, alt. 2920 m, 10 Nov. 2018, L.S. Wang et al. 18-62336; Langkazi Co., Simila Mt., on soil over rock, <named-content xmlns:xlink="http://www.w3.org/1999/xlink" content-type="dwc:verbatimCoordinates" xlink:type="simple"><named-content content-type="geo-json" specific-use="{&#34;type&#34;:&#34;Point&#34;,&#34;coordinates&#34;:[89.865000,28.843611]}" id="NCID0E1CCI" xlink:type="simple">28°50'37"N, 89°51'54"E</named-content></named-content>, alt. 4343 m, 24 Jul. 2019, X.Y. Wang et al. XY19-1372; Sangri Co., Sangri Town, on soil over rock, <named-content xmlns:xlink="http://www.w3.org/1999/xlink" content-type="dwc:verbatimCoordinates" xlink:type="simple"><named-content content-type="geo-json" specific-use="{&#34;type&#34;:&#34;Point&#34;,&#34;coordinates&#34;:[92.091667,29.291389]}" id="NCID0ECDCI" xlink:type="simple">29°17'29"N, 92°05'30"E</named-content></named-content>, alt. 3595 m, 30 Jul. 2019, X.Y. Wang et al. (XY19-1899; XY19-1907); Jangzi Co., Simila Mt., on soil over rock, <named-content xmlns:xlink="http://www.w3.org/1999/xlink" content-type="dwc:verbatimCoordinates" xlink:type="simple"><named-content content-type="geo-json" specific-use="{&#34;type&#34;:&#34;Point&#34;,&#34;coordinates&#34;:[89.863333,28.841667]}" id="NCID0EKDCI" xlink:type="simple">28°50'30"N, 89°51'48"E</named-content></named-content>, alt. 4223 m, 24 Jul. 2019, X.Y. Wang et al. XY19-2308; Jiangda Co., Kakong Vil., on soil over rock, <named-content xmlns:xlink="http://www.w3.org/1999/xlink" content-type="dwc:verbatimCoordinates" xlink:type="simple"><named-content content-type="geo-json" specific-use="{&#34;type&#34;:&#34;Point&#34;,&#34;coordinates&#34;:[98.133611,31.339444]}" id="NCID0ESDCI" xlink:type="simple">31°20'22"N, 98°08'01"E</named-content></named-content>, alt. 3785 m, 23 Sep. 2020, L.S. Wang et al. 20-68931. <bold>Yunnan Prov.</bold>: Deqin Co., Benzilan Vil., on soil over rock, <named-content xmlns:xlink="http://www.w3.org/1999/xlink" content-type="dwc:verbatimCoordinates" xlink:type="simple"><named-content content-type="geo-json" specific-use="{&#34;type&#34;:&#34;Point&#34;,&#34;coordinates&#34;:[99.381389,28.174167]}" id="NCID0E3DCI" xlink:type="simple">28°10'27"N, 99°22'53"E</named-content></named-content>, alt. 2007 m, 26 Sep. 2020, L.S. Wang et al. 20-69241; Deqin Co., Benzilan Vil., beside JinSha river, on soil, <named-content xmlns:xlink="http://www.w3.org/1999/xlink" content-type="dwc:verbatimCoordinates" xlink:type="simple"><named-content content-type="geo-json" specific-use="{&#34;type&#34;:&#34;Point&#34;,&#34;coordinates&#34;:[99.352222,28.193333]}" id="NCID0EEECI" xlink:type="simple">28°11'36"N, 99°21'08"E</named-content></named-content>, alt. 2108 m, 19 Aug. 2018, L.S. Wang et al. 18-60340; Deqin Co., Benzilan Vil., on soil, <named-content xmlns:xlink="http://www.w3.org/1999/xlink" content-type="dwc:verbatimCoordinates" xlink:type="simple"><named-content content-type="geo-json" specific-use="{&#34;type&#34;:&#34;Point&#34;,&#34;coordinates&#34;:[99.322222,28.227222]}" id="NCID0EMECI" xlink:type="simple">28°13'38"N, 99°19'20"E</named-content></named-content>, alt. 2110 m, 3 Jul. 2012, L.S. Wang et al. 12-34754.</p></tp:treatment-sec><ref-list><ref id="B20"><mixed-citation xmlns:xlink="http://www.w3.org/1999/xlink" xlink:type="simple"><person-group><name name-style="western"><surname>Trinkaus</surname><given-names>U</given-names></name><name name-style="western"><surname>Mayrhofer</surname><given-names>H</given-names></name></person-group> (<year>2000</year>) <article-title>Revision der <italic><tp:taxon-name><tp:taxon-name-part taxon-name-part-type="genus">Buellia</tp:taxon-name-part><tp:taxon-name-part taxon-name-part-type="species">epigaea</tp:taxon-name-part></tp:taxon-name></italic>-gruppe (lichenisierte Ascomyceten, <tp:taxon-name><tp:taxon-name-part taxon-name-part-type="family">Physciaceae</tp:taxon-name-part></tp:taxon-name>). I Die Arten der Nordhemisphare.</article-title><source>Nova Hedwigia</source><volume>71</volume>(<issue>3–4</issue>): <fpage>271</fpage>–<lpage>314</lpage>. <ext-link xlink:href="10.1127/nova/71/2000/271" ext-link-type="doi" xlink:type="simple">https://doi.org/10.1127/nova/71/2000/271</ext-link></mixed-citation></ref></ref-list></tp:taxon-treatment>
