# Supplementary material for: ﻿Taxonomy of Buelliaepigaea-group (Caliciales, Caliciaceae), revealing a new species and two new records from China
Source: MycoKeys. 2022 Aug 5;92:45–62. doi: 10.3897/mycokeys.92.83939 (PMC9849091; doi:10.3897/mycokeys.92.83939)
Supplement: XML Treatment for Buellia epigaea [file mycokeys.92.83939-treatment3.xml]

<!DOCTYPE tp:taxon-treatment
  PUBLIC "-//TaxonX//DTD Taxonomic Treatment Publishing DTD v0 20100105//EN" "tax-treatment-NSO.dtd">
<tp:taxon-treatment xmlns:tp="http://www.plazi.org/taxpub"><tp:treatment-meta><kwd-group><label>Taxon classification</label><kwd>
                <named-content content-type="kingdom">Fungi</named-content>
              </kwd></kwd-group><mixed-citation publication-type="journal"><person-group><name><surname>Ai</surname><given-names>Min</given-names></name><name><surname>Li</surname><given-names>Li Juan</given-names></name><name><surname>Worthy</surname><given-names>Fiona Ruth</given-names></name><name><surname>Yin</surname><given-names>An Cheng</given-names></name><name><surname>Zhong</surname><given-names>Qiu Yi</given-names></name><name><surname>Wang</surname><given-names>Shi Qiong</given-names></name><name><surname>Wang</surname><given-names>Li Song</given-names></name><name><surname>Wang</surname><given-names>Xin Yu</given-names></name></person-group><article-title>﻿Taxonomy of <italic><tp:taxon-name><tp:taxon-name-part taxon-name-part-type="genus" reg="Buellia">Buellia</tp:taxon-name-part><tp:taxon-name-part taxon-name-part-type="species" reg="epigaea">epigaea</tp:taxon-name-part></tp:taxon-name></italic>-group (<tp:taxon-name><tp:taxon-name-part taxon-name-part-type="order">Caliciales</tp:taxon-name-part></tp:taxon-name>, <tp:taxon-name><tp:taxon-name-part taxon-name-part-type="family">Caliciaceae</tp:taxon-name-part></tp:taxon-name>), revealing a new species and two new records from China</article-title><source>MycoKeys</source><day>05</day><month>08</month><year>2022</year><volume>92</volume><fpage>45</fpage><lpage>62</lpage><pub-id pub-id-type="doi">10.3897/mycokeys.92.83939</pub-id></mixed-citation></tp:treatment-meta><tp:nomenclature><label>﻿</label><tp:taxon-name>
              <object-id xmlns:xlink="http://www.w3.org/1999/xlink" content-type="arpha" xlink:type="simple">E87C9BB5-A2E4-5C9F-B400-C46DD85552A1</object-id>
              <tp:taxon-name-part taxon-name-part-type="genus" reg="Buellia">Buellia</tp:taxon-name-part>
              <tp:taxon-name-part taxon-name-part-type="species" reg="epigaea">epigaea</tp:taxon-name-part>
            </tp:taxon-name><tp:taxon-authority>(Pers.) Tuck. Gen. lich.: 185 (1872)</tp:taxon-authority><xref ref-type="fig" rid="F7">Fig. 7</xref></tp:nomenclature><tp:treatment-sec sec-type="material" id="SECID0E1FCI"><title>Type.</title><p>Germany. Hesse, ad terram inter muscos non procul a Monte Meissner, 1794, Persoon (H-Ach-Isotype, not seen).</p></tp:treatment-sec><tp:treatment-sec sec-type="description" id="SECID0E6FCI"><title>Description.</title><p>Thallus terricolous, tightly attached to the substrate, upper surface white or greyish white, usually with white fine pruina, thallus crusty, uneven to wrinkled, 0.2–1 mm thick, prothallus absent; the upper cortex 60–150 µm thick, with granular crystals, pith completely interspersed with Ca oxalate crystals; medulla white. Apothecia sparse to dense, lecideine, but usually surrounded by a thalline collar (pseudolecanorine); disc black, always with finely white pruina, roundish, 0.5–1.0 mm in diam., mostly flat, rarely slightly convex; young apothecia immersed and margin with finely white pruina breaking out broadly, mature apothecia adnate and margin absent or not obvious; exciple <italic><tp:taxon-name><tp:taxon-name-part taxon-name-part-type="genus" reg="Buellia"/><tp:taxon-name-part taxon-name-part-type="species" reg="aethalea">aethalea</tp:taxon-name-part></tp:taxon-name></italic>-type, up to 50 µm thick, without aeruginose pigments (HNO<sub>3</sub>–); epihymenium brown to dark brown; hymenium hyaline, 60–80 µm tall, without oil droplets, paraphyses simple to moderately branched, apically swollen, with a brown pigment cap; hypothecium hyaline to light brown, up to 100 µm high; asci oval-clavate, <italic><tp:taxon-name><tp:taxon-name-part taxon-name-part-type="genus" reg="Bacidia">Bacidia</tp:taxon-name-part></tp:taxon-name></italic>-type, eight-spored; spores 1-septate, hyaline when young, turning brown when mature, with tapering ends, <italic><tp:taxon-name><tp:taxon-name-part taxon-name-part-type="genus" reg="Callispora">Callispora</tp:taxon-name-part></tp:taxon-name></italic>-type, often curved, not thickening during spore ontogeny, 12–20 × 6–10 µm. Pycnidia not seen.</p><fig id="F7" position="float" orientation="portrait"><object-id xmlns:xlink="http://www.w3.org/1999/xlink" content-type="doi" xlink:type="simple">10.3897/mycokeys.92.83939.figure7</object-id><object-id xmlns:xlink="http://www.w3.org/1999/xlink" content-type="arpha" xlink:type="simple">765A1704-E664-5E78-9545-289E8C11A2E8</object-id><label>Figure 7.</label><caption><p>Morphology of <italic><tp:taxon-name><tp:taxon-name-part taxon-name-part-type="genus" reg="Buellia">Buellia</tp:taxon-name-part><tp:taxon-name-part taxon-name-part-type="species" reg="epigaea">epigaea</tp:taxon-name-part></tp:taxon-name></italic> (XY19-2294 <named-content xmlns:xlink="http://www.w3.org/1999/xlink" content-type="dwc:institutional_code" xlink:title="Lichen Herbarium, Kunming Institute of Botany, China" xlink:href="http://grbio.org/institution/kunming-institute-botany-chinese-academy-sciences" xlink:type="simple">KUN</named-content>) <bold>A</bold> thallus growing on the soil <bold>B</bold> lecideine apothecia with white pruina, surrounded by a thalline collar (pseudolecanorine) <bold>C</bold> the section of apothecium, exciple <italic><tp:taxon-name><tp:taxon-name-part taxon-name-part-type="genus" reg="Buellia"/><tp:taxon-name-part taxon-name-part-type="species" reg="aethalea">aethalea</tp:taxon-name-part></tp:taxon-name></italic>-type <bold>D</bold> ascospores with 1-septate, <italic><tp:taxon-name><tp:taxon-name-part taxon-name-part-type="genus" reg="Callispora">Callispora</tp:taxon-name-part></tp:taxon-name></italic>-type <bold>E</bold> ascus <italic><tp:taxon-name><tp:taxon-name-part taxon-name-part-type="genus" reg="Bacidia">Bacidia</tp:taxon-name-part></tp:taxon-name></italic>-type. Scale bars: 2 mm (<bold>A</bold>); 1 mm (<bold>B</bold>); 50 µm (<bold>C</bold>); 10 µm (<bold>D, E</bold>).</p></caption><graphic xmlns:xlink="http://www.w3.org/1999/xlink" xlink:href="mycokeys-92-045-g007.jpg" position="float" orientation="portrait" xlink:type="simple" id="oo_724247.jpg"><uri content-type="original_file" xlink:type="simple">https://binary.pensoft.net/fig/724247</uri></graphic></fig></tp:treatment-sec><tp:treatment-sec sec-type="chemistry" id="SECID0EGJCI"><title>Chemistry.</title><p>Thallus K–, C–, KC–, PD–, UV–; without secondary metabolites.</p></tp:treatment-sec><tp:treatment-sec sec-type="distribution" id="SECID0ELJCI"><title>Distribution and ecology.</title><p>This species mainly occurs on open and dry soil, soil within meadows or on soil over rock, between elevations of 2300–4700 m. This species has been recorded in Asia, Europe and North America (<xref ref-type="bibr" rid="B20">Trinkaus and Mayrhofer 2000</xref>). In China, it is mainly distributed in Gansu, Qinghai and Xizang Provinces.</p></tp:treatment-sec><tp:treatment-sec sec-type="notes" id="SECID0EVJCI"><title>Note.</title><p>The species is a new record for China; it could be distinguished from all the other terricolous <italic><tp:taxon-name><tp:taxon-name-part taxon-name-part-type="genus" reg="Buellia">Buellia</tp:taxon-name-part></tp:taxon-name></italic> species reported in China by the combination of the following characteristics: thallus white crustose, uneven to wrinkled, always covered by finely white pruina, apothecia pseudolecanorine, the ornamentation of the ascospore surface densely areolate and rough, pycnidia rare, <italic><tp:taxon-name><tp:taxon-name-part taxon-name-part-type="genus" reg="Callispora">Callispora</tp:taxon-name-part></tp:taxon-name></italic>-type ascospores and absence of secondary metabolites. This species is close to <italic><tp:taxon-name><tp:taxon-name-part taxon-name-part-type="genus" reg="Tetramelas">Tetramelas</tp:taxon-name-part></tp:taxon-name></italic> species in phylogeny and similar in morphology, but could be distinguished by absence of the secondary metabolites 6-O-methylarthothelin or related xanthones, and pseudolecanorine apothecia covered with white pruina.</p></tp:treatment-sec><tp:treatment-sec sec-type="material" id="SECID0EQKCI"><title>Selected specimens examined.</title><p>China. <bold>Gansu Prov.</bold>: Sunan Co., along the route from Linze to Sunan, on soil over rock, <named-content xmlns:xlink="http://www.w3.org/1999/xlink" content-type="dwc:verbatimCoordinates" xlink:type="simple"><named-content content-type="geo-json" specific-use="{&#34;type&#34;:&#34;Point&#34;,&#34;coordinates&#34;:[99.739167,38.873889]}" id="NCID0E2KCI" xlink:type="simple">38°52'26"N, 99°44'21"E</named-content></named-content>, alt. 2294 m, 29 May 2018, L.S. Wang et al. 18-58766; Sunan Co., along the route from Linze to Sunan, on soil over rock, <named-content xmlns:xlink="http://www.w3.org/1999/xlink" content-type="dwc:verbatimCoordinates" xlink:type="simple"><named-content content-type="geo-json" specific-use="{&#34;type&#34;:&#34;Point&#34;,&#34;coordinates&#34;:[99.732500,38.879722]}" id="NCID0EDLCI" xlink:type="simple">38°52'47"N, 99°43'57"E</named-content></named-content>, alt. 2296 m, 29 May 2018, L.S. Wang et al. 18-59699. <bold>Qinghai Prov.</bold>: Gonghe Co., meadow beside Qinghai Lake, on soil within meadow, <named-content xmlns:xlink="http://www.w3.org/1999/xlink" content-type="dwc:verbatimCoordinates" xlink:type="simple"><named-content content-type="geo-json" specific-use="{&#34;type&#34;:&#34;Point&#34;,&#34;coordinates&#34;:[100.479167,36.557222]}" id="NCID0ENLCI" xlink:type="simple">36°33'26"N, 100°28'45"E</named-content></named-content>, alt. 3431 m, 18 May 2018, L.S. Wang et al. 18-59162. <bold>Xizang Prov.</bold>: Qushui Co., Niedang Vil., on soil, <named-content xmlns:xlink="http://www.w3.org/1999/xlink" content-type="dwc:verbatimCoordinates" xlink:type="simple"><named-content content-type="geo-json" specific-use="{&#34;type&#34;:&#34;Point&#34;,&#34;coordinates&#34;:[90.938056,29.506667]}" id="NCID0EXLCI" xlink:type="simple">29°30'24"N, 90°56'17"E</named-content></named-content>, alt. 3527 m, 22 Jul. 2019, X.Y. Wang et al. XY19-1234; Qushui Co., Niedang Vil., on soil over rock, <named-content xmlns:xlink="http://www.w3.org/1999/xlink" content-type="dwc:verbatimCoordinates" xlink:type="simple"><named-content content-type="geo-json" specific-use="{&#34;type&#34;:&#34;Point&#34;,&#34;coordinates&#34;:[90.937500,29.506111]}" id="NCID0E6LCI" xlink:type="simple">29°30'22"N, 90°56'15"E</named-content></named-content>, alt. 3624 m, 22 Jul. 2019, X.Y. Wang et al. XY19-1218; Langkazi Co., entrance to Karuola Glacier, on soil over rock, <named-content xmlns:xlink="http://www.w3.org/1999/xlink" content-type="dwc:verbatimCoordinates" xlink:type="simple"><named-content content-type="geo-json" specific-use="{&#34;type&#34;:&#34;Point&#34;,&#34;coordinates&#34;:[90.225556,28.898333]}" id="NCID0EHMCI" xlink:type="simple">28°53'54"N, 90°13'32"E</named-content></named-content>, alt. 4774 m, 24 Jul. 2019, X.Y. Wang et al. XY19-2294.</p></tp:treatment-sec><ref-list><ref id="B20"><mixed-citation xmlns:xlink="http://www.w3.org/1999/xlink" xlink:type="simple"><person-group><name name-style="western"><surname>Trinkaus</surname><given-names>U</given-names></name><name name-style="western"><surname>Mayrhofer</surname><given-names>H</given-names></name></person-group> (<year>2000</year>) <article-title>Revision der <italic><tp:taxon-name><tp:taxon-name-part taxon-name-part-type="genus">Buellia</tp:taxon-name-part><tp:taxon-name-part taxon-name-part-type="species">epigaea</tp:taxon-name-part></tp:taxon-name></italic>-gruppe (lichenisierte Ascomyceten, <tp:taxon-name><tp:taxon-name-part taxon-name-part-type="family">Physciaceae</tp:taxon-name-part></tp:taxon-name>). I Die Arten der Nordhemisphare.</article-title><source>Nova Hedwigia</source><volume>71</volume>(<issue>3–4</issue>): <fpage>271</fpage>–<lpage>314</lpage>. <ext-link xlink:href="10.1127/nova/71/2000/271" ext-link-type="doi" xlink:type="simple">https://doi.org/10.1127/nova/71/2000/271</ext-link></mixed-citation></ref></ref-list></tp:taxon-treatment>
